# Supplementary material for: Dietary Guanidinoacetic Acid Improves Meat Tenderness and Antioxidant Capacity in Rabbits via Modulating Muscle Fiber Characteristics and Fat Metabolism
Source: Animals (Basel). 2026 Jun 12;16(12):1827. doi: 10.3390/ani16121827 (PMC13296270; doi:10.3390/ani16121827)
Supplement: Supplementary file 1 [file animals-16-01827-s001.zip]

Archive with 1 entries (1 files):
- animals-4250999-supplementary.pdf
